# Supplementary material for: 1,2,3,4,6-O-Pentagalloylglucose Protects against Acute Lung Injury by Activating the AMPK/PI3K/Akt/Nrf2 Pathway
Source: Int J Mol Sci. 2022 Nov 20;23(22):14423. doi: 10.3390/ijms232214423 (PMC9699101; doi:10.3390/ijms232214423)
Supplement: Supplementary file 1 [file ijms-23-14423-s001.zip]

Archive with 1 entries (1 files):
- ijms-1881552-supplementary.pdf
